# Supplementary material for: A systems-approach reveals human nestin is an endothelial-enriched, angiogenesis-independent intermediate filament protein
Source: Sci Rep. 2018 Oct 2;8:14668. doi: 10.1038/s41598-018-32859-4 (PMC6168570; doi:10.1038/s41598-018-32859-4)
Supplement: Supplementary file 3 — Supplemental Table 2 [file 41598_2018_32859_MOESM3_ESM.xlsx]

## Sheet: Sheet1
Gene ID	Spearmans corr.
NES	1		Analysis Type:	PANTHER Overrepresentation Test (Released 20171205)
CCM2L	0.809509		Annotation Version and Release Date:	GO Ontology database Released 2018-02-02
TNS1	0.790697		Analyzed List:	upload_1 (Homo sapiens)
ARHGEF17	0.782817		Reference List:	Homo sapiens (all genes in database)
RHOQ	0.781108		Test Type:	FISHER
MRAS	0.777926		GO biological process complete	Homo sapiens - REFLIST (21042)	upload_1 (150)	upload_1 (expected)	upload_1 (over/under)	upload_1 (fold Enrichment)	upload_1 (raw P-value)	upload_1 (FDR)
TIMP3	0.777407		circulatory system development (GO:0072359)	808	37	5.88	+	6.30	4.09E-19	6.34E-15
CD99L2	0.773736		angiogenesis (GO:0001525)	297	25	2.16	+	11.58	7.96E-19	6.17E-15
PTRF	0.770548		vasculature development (GO:0001944)	490	30	3.56	+	8.42	8.20E-19	4.24E-15
TSPAN18	0.770124		cardiovascular system development (GO:0072358)	500	30	3.64	+	8.25	1.39E-18	5.40E-15
CLEC14A	0.765473		blood vessel morphogenesis (GO:0048514)	386	27	2.81	+	9.62	2.35E-18	7.28E-15
RAMP2	0.765149		blood vessel development (GO:0001568)	466	28	3.39	+	8.26	2.16E-17	5.59E-14
ARHGEF15	0.763275		anatomical structure formation involved in morphogenesis (GO:0048646)	840	33	6.11	+	5.40	3.33E-15	7.38E-12
ADGRF5	0.760089		anatomical structure morphogenesis (GO:0009653)	2021	49	14.70	+	3.33	2.17E-14	4.21E-11
RAB12	0.757276		cell adhesion (GO:0007155)	873	26	6.35	+	4.10	1.41E-09	2.43E-06
COX7A1	0.755596		biological adhesion (GO:0022610)	878	26	6.38	+	4.07	1.58E-09	2.46E-06
ANKRD40	0.751633		urogenital system development (GO:0001655)	306	16	2.22	+	7.19	1.63E-09	2.29E-06
TTC7B	0.749283		renal system development (GO:0072001)	272	15	1.98	+	7.58	2.73E-09	3.52E-06
NEK7	0.747067		regulation of anatomical structure morphogenesis (GO:0022603)	980	27	7.13	+	3.79	3.33E-09	3.98E-06
CCDC85A	0.746216		heart development (GO:0007507)	481	19	3.50	+	5.43	3.84E-09	4.26E-06
CYYR1	0.745202		anatomical structure development (GO:0048856)	5137	71	37.35	+	1.90	4.07E-09	4.21E-06
BCL6B	0.74481		cellular component morphogenesis (GO:0032989)	735	23	5.34	+	4.30	5.75E-09	5.57E-06
LAMB2	0.740997		cell-substrate adhesion (GO:0031589)	166	12	1.21	+	9.94	6.70E-09	6.11E-06
SHROOM4	0.73834		retina vasculature development in camera-type eye (GO:0061298)	17	6	.12	+	48.54	1.17E-08	1.01E-05
GNG11	0.737033		cell morphogenesis (GO:0000902)	640	21	4.65	+	4.51	1.28E-08	1.05E-05
TMTC1	0.735231		glomerulus development (GO:0032835)	53	8	.39	+	20.76	1.31E-08	1.01E-05
STARD8	0.734986		developmental process (GO:0032502)	5497	73	39.97	+	1.83	1.57E-08	1.16E-05
EDNRA	0.734851		system development (GO:0048731)	4173	61	30.34	+	2.01	1.83E-08	1.29E-05
ROBO4	0.734502		regulation of vasculature development (GO:1901342)	270	14	1.96	+	7.13	1.98E-08	1.34E-05
MCAM	0.734321		regulation of small GTPase mediated signal transduction (GO:0051056)	318	15	2.31	+	6.49	2.01E-08	1.30E-05
MAP4	0.732831		cell development (GO:0048468)	1486	32	10.80	+	2.96	3.20E-08	1.98E-05
LIMS2	0.732195		kidney vasculature development (GO:0061440)	21	6	.15	+	39.29	3.35E-08	2.00E-05
LDB2	0.731976		renal system vasculature development (GO:0061437)	21	6	.15	+	39.29	3.35E-08	1.92E-05
TIE1	0.731803		retina vasculature morphogenesis in camera-type eye (GO:0061299)	9	5	.07	+	76.41	3.49E-08	1.93E-05
SYDE1	0.731383		regulation of angiogenesis (GO:0045765)	247	13	1.80	+	7.24	5.50E-08	2.94E-05
ARMCX1	0.731128		multicellular organism development (GO:0007275)	4769	65	34.68	+	1.87	5.80E-08	3.00E-05
CASKIN2	0.730213		kidney development (GO:0001822)	254	13	1.85	+	7.04	7.51E-08	3.75E-05
TNS2	0.729928		sprouting angiogenesis (GO:0002040)	45	7	.33	+	21.39	9.07E-08	4.39E-05
MSRB3	0.729752		regulation of cellular component movement (GO:0051270)	858	23	6.24	+	3.69	9.09E-08	4.27E-05
SRL	0.72874		cell migration (GO:0016477)	872	23	6.34	+	3.63	1.21E-07	5.50E-05
HSPA12B	0.727753		actin cytoskeleton organization (GO:0030036)	434	16	3.16	+	5.07	1.75E-07	7.74E-05
SOX17	0.726805		circulatory system process (GO:0003013)	380	15	2.76	+	5.43	1.87E-07	8.06E-05
COL4A1	0.725318		locomotion (GO:0040011)	1205	27	8.76	+	3.08	2.14E-07	8.97E-05
SPARCL1	0.725165		cell morphogenesis involved in differentiation (GO:0000904)	508	17	3.69	+	4.60	2.65E-07	1.08E-04
FZD4	0.724237		actin filament-based process (GO:0030029)	509	17	3.70	+	4.59	2.72E-07	1.08E-04
SDPR	0.722971		regulation of cell motility (GO:2000145)	784	21	5.70	+	3.68	3.54E-07	1.37E-04
ARAP3	0.722332		tissue development (GO:0009888)	1658	32	12.06	+	2.65	3.71E-07	1.40E-04
GUCY1A3	0.721842		cellular developmental process (GO:0048869)	3565	52	25.92	+	2.01	3.78E-07	1.39E-04
EID1	0.721577		nephron development (GO:0072006)	122	9	.89	+	10.15	4.70E-07	1.69E-04
FGD5	0.721288		vascular process in circulatory system (GO:0003018)	162	10	1.18	+	8.49	5.04E-07	1.77E-04
RPS6KA2	0.720804		regulation of cell migration (GO:0030334)	733	20	5.33	+	3.75	5.22E-07	1.80E-04
RILPL1	0.71968		cell differentiation (GO:0030154)	3491	51	25.38	+	2.01	5.36E-07	1.81E-04
TEK	0.719358		animal organ development (GO:0048513)	2988	46	21.73	+	2.12	5.68E-07	1.87E-04
RASL12	0.719275		glomerulus vasculature development (GO:0072012)	19	5	.14	+	36.19	6.98E-07	2.26E-04
HIF3A	0.718372		localization of cell (GO:0051674)	969	23	7.05	+	3.26	7.33E-07	2.32E-04
EFEMP2	0.71825		cell motility (GO:0048870)	969	23	7.05	+	3.26	7.33E-07	2.27E-04
FAM26E	0.716809		blood circulation (GO:0008015)	376	14	2.73	+	5.12	9.55E-07	2.90E-04
CLIC4	0.716411		in utero embryonic development (GO:0001701)	322	13	2.34	+	5.55	1.00E-06	2.99E-04
C1orf198	0.716094		retina development in camera-type eye (GO:0060041)	135	9	.98	+	9.17	1.04E-06	3.05E-04
AMOTL2	0.715912		vasculogenesis (GO:0001570)	67	7	.49	+	14.37	1.07E-06	3.07E-04
COL4A2	0.715536		regulation of developmental process (GO:0050793)	2379	39	17.30	+	2.25	1.11E-06	3.12E-04
ACOT9	0.71547		regulation of locomotion (GO:0040012)	855	21	6.22	+	3.38	1.38E-06	3.83E-04
FAM124A	0.71541		muscle structure development (GO:0061061)	463	15	3.37	+	4.46	2.05E-06	5.59E-04
TGFB2	0.715343		signaling (GO:0023052)	5349	66	38.89	+	1.70	2.35E-06	6.29E-04
WTIP	0.71472		movement of cell or subcellular component (GO:0006928)	1462	28	10.63	+	2.63	2.65E-06	6.96E-04
DNAJB4	0.714374		cell junction organization (GO:0034330)	200	10	1.45	+	6.88	3.08E-06	7.97E-04
RNF115	0.713689		metanephric glomerulus development (GO:0072224)	11	4	.08	+	50.01	3.35E-06	8.52E-04
HSPB2	0.713593		signal transduction (GO:0007165)	4956	62	36.04	+	1.72	3.46E-06	8.66E-04
WWTR1	0.711908		cardiac muscle tissue development (GO:0048738)	158	9	1.15	+	7.83	3.56E-06	8.77E-04
LHFP	0.71173		positive regulation of vasculature development (GO:1904018)	158	9	1.15	+	7.83	3.56E-06	8.63E-04
CAP2	0.711279		cell communication (GO:0007154)	5447	66	39.61	+	1.67	4.40E-06	1.05E-03
SGCB	0.711006		tube development (GO:0035295)	563	16	4.09	+	3.91	4.73E-06	1.11E-03
CTF1	0.709142		endothelium development (GO:0003158)	87	7	.63	+	11.07	5.39E-06	1.25E-03
ESAM	0.708689		metanephric glomerular mesangium development (GO:0072223)	3	3	.02	+	> 100	7.26E-06	1.66E-03
ADGRL4	0.708544		endothelial cell migration (GO:0043542)	59	6	.43	+	13.99	7.46E-06	1.68E-03
FIBIN	0.707709		regulation of Rho protein signal transduction (GO:0035023)	131	8	.95	+	8.40	7.77E-06	1.72E-03
SYNPO	0.707571		tissue morphogenesis (GO:0048729)	526	15	3.82	+	3.92	9.16E-06	2.00E-03
FAM127A	0.707453		negative regulation of vasculature development (GO:1901343)	95	7	.69	+	10.13	9.26E-06	1.99E-03
NRP1	0.707059		heart morphogenesis (GO:0003007)	228	10	1.66	+	6.03	9.32E-06	1.98E-03
ANGPTL2	0.707026		cell junction assembly (GO:0034329)	139	8	1.01	+	7.92	1.17E-05	2.46E-03
ARHGAP6	0.707007		regulation of actin filament-based process (GO:0032970)	347	12	2.52	+	4.76	1.21E-05	2.49E-03
CPAMD8	0.705954		regulation of cytoskeleton organization (GO:0051493)	474	14	3.45	+	4.06	1.26E-05	2.58E-03
LRRC32	0.705133		regulation of cellular component organization (GO:0051128)	2326	36	16.91	+	2.13	1.27E-05	2.56E-03
CD34	0.704249		positive regulation of angiogenesis (GO:0045766)	141	8	1.03	+	7.80	1.29E-05	2.57E-03
RBMS3	0.70299		developmental growth (GO:0048589)	352	12	2.56	+	4.69	1.38E-05	2.72E-03
MYOZ1	0.702939		substrate adhesion-dependent cell spreading (GO:0034446)	38	5	.28	+	18.10	1.42E-05	2.75E-03
FBLN5	0.702221		ameboidal-type cell migration (GO:0001667)	143	8	1.04	+	7.69	1.43E-05	2.73E-03
DENND2A	0.702103		negative regulation of cellular process (GO:0048523)	4454	56	32.39	+	1.73	1.53E-05	2.88E-03
ZBTB4	0.701985		embryo development (GO:0009790)	924	20	6.72	+	2.98	1.57E-05	2.93E-03
PRKG1	0.700933		regulation of intracellular signal transduction (GO:1902531)	1800	30	13.09	+	2.29	1.75E-05	3.24E-03
DUSP3	0.700631		epithelial tube morphogenesis (GO:0060562)	303	11	2.20	+	4.99	1.83E-05	3.33E-03
PDGFB	0.699909		regulation of endothelial cell proliferation (GO:0001936)	108	7	.79	+	8.91	2.03E-05	3.66E-03
CDH13	0.699318		cardiocyte differentiation (GO:0035051)	108	7	.79	+	8.91	2.03E-05	3.62E-03
HEG1	0.699041		negative regulation of biological process (GO:0048519)	4952	60	36.01	+	1.67	2.08E-05	3.66E-03
ANGPT1	0.698117		chordate embryonic development (GO:0043009)	568	15	4.13	+	3.63	2.20E-05	3.83E-03
THSD1	0.698033		embryo development ending in birth or egg hatching (GO:0009792)	574	15	4.17	+	3.59	2.48E-05	4.27E-03
SLC12A4	0.697912		extracellular matrix organization (GO:0030198)	314	11	2.28	+	4.82	2.51E-05	4.28E-03
FAM219A	0.695283		extracellular structure organization (GO:0043062)	315	11	2.29	+	4.80	2.58E-05	4.35E-03
PEA15	0.694527		regulation of cellular process (GO:0050794)	10764	104	78.27	+	1.33	3.07E-05	5.12E-03
PODXL	0.69295		cytoskeleton organization (GO:0007010)	974	20	7.08	+	2.82	3.27E-05	5.39E-03
ZBTB47	0.692134		epithelial cell migration (GO:0010631)	78	6	.57	+	10.58	3.28E-05	5.35E-03
ADRA2C	0.691979		epithelium migration (GO:0090132)	81	6	.59	+	10.19	4.00E-05	6.46E-03
SLIT2	0.691916		regulation of Ras protein signal transduction (GO:0046578)	217	9	1.58	+	5.70	4.01E-05	6.41E-03
ITGB1	0.691906		growth (GO:0040007)	395	12	2.87	+	4.18	4.14E-05	6.54E-03
MYCT1	0.691766		metanephric glomerulus vasculature development (GO:0072239)	7	3	.05	+	58.94	4.26E-05	6.68E-03
MXRA7	0.691598		positive regulation of multicellular organismal process (GO:0051240)	1493	26	10.86	+	2.40	4.34E-05	6.73E-03
CAV1	0.691574		cell-cell junction organization (GO:0045216)	170	8	1.24	+	6.47	4.64E-05	7.13E-03
TEAD1	0.691387		tube morphogenesis (GO:0035239)	341	11	2.48	+	4.44	5.18E-05	7.88E-03
ZCCHC24	0.691379		striated muscle tissue development (GO:0014706)	282	10	2.05	+	4.88	5.36E-05	8.07E-03
CRIM1	0.691118		regulation of endothelial cell migration (GO:0010594)	128	7	.93	+	7.52	5.69E-05	8.49E-03
EPAS1	0.690948		regulation of multicellular organismal process (GO:0051239)	2777	39	20.19	+	1.93	5.81E-05	8.58E-03
FAM107A	0.690113		negative regulation of angiogenesis (GO:0016525)	87	6	.63	+	9.48	5.83E-05	8.53E-03
PTPRM	0.690102		glomerular mesangium development (GO:0072109)	8	3	.06	+	51.57	5.83E-05	8.45E-03
VWF	0.689837		regulation of multicellular organismal development (GO:2000026)	1805	29	13.12	+	2.21	6.00E-05	8.62E-03
EHD2	0.689684		tissue migration (GO:0090130)	88	6	.64	+	9.38	6.19E-05	8.81E-03
PDGFRB	0.689067		negative regulation of blood vessel morphogenesis (GO:2000181)	89	6	.65	+	9.27	6.57E-05	9.26E-03
GJA5	0.688243		hippo signaling (GO:0035329)	27	4	.20	+	20.37	7.06E-05	9.86E-03
PALLD	0.687943
ADD1	0.687595
PTPRB	0.68755
NEXN	0.687412
GATA2	0.687103
ARMCX3	0.686142
MSX1	0.686131
ZNF853	0.685746
HIPK3	0.68568
BCAM	0.685652
SCHIP1	0.685542
SPAG7	0.685251
PREX2	0.685154
MEF2A	0.68505
PRDM11	0.684821
RRAS	0.684644
PCDHGB7	0.684426
TMEM88	0.683063
SHANK3	0.683026
CUEDC1	0.6829
FAM110B	0.68247
GUCY1B3	0.682126
FAM127C	0.681743
GUCY1A2	0.681334
ZNF362	0.681281
MFGE8	0.680925
DCHS1	0.680781
STARD13	0.680017
PCDH12	0.679445
PHLDB1	0.679376
TSPAN9	0.679184
TNFSF12	0.679078
ERG	0.678704
FERMT2	0.678545
