# Supplementary material for: A systems-approach reveals human nestin is an endothelial-enriched, angiogenesis-independent intermediate filament protein
Source: Sci Rep. 2018 Oct 2;8:14668. doi: 10.1038/s41598-018-32859-4 (PMC6168570; doi:10.1038/s41598-018-32859-4)
Supplement: Supplementary file 4 — Supplemental Table 3 [file 41598_2018_32859_MOESM4_ESM.xlsx]

## Sheet: eQTL analysis
probesetID	gene_symbol	gene_chr	gene_start_bp	gene_end_bp	rsID	snp_chr	snp_bp_hg19	effective_allele	ref_allele	minor_allele_freq	r_squared	avg_call_rate	genotyped	pvalue	beta
218678_at	NES	1	156638555	156647189	rs3935541	1	156662372	G	A	0.24165	0.35208	0.81956	0	0.000114858	0.778568
218678_at	NES	1	156638555	156647189	rs3935542	1	156662408	G	C	0.24001	0.35167	0.82019	0	0.000115193	0.781356
218678_at	NES	1	156638555	156647189	rs4661211	1	156648904	G	C	0.21199	0.49646	0.86677	0	0.000132378	0.672894
218678_at	NES	1	156638555	156647189	rs4661212	1	156655806	C	T	0.23541	0.42996	0.8433	0	0.000362316	0.664675
218678_at	NES	1	156638555	156647189	rs7554186	1	156659893	G	A	0.29424	0.42071	0.82315	0	0.000417756	0.630331
218678_at	NES	1	156638555	156647189	rs6699490	1	156653927	A	G	0.37336	0.63789	0.89775	0	0.000448148	0.477965
218678_at	NES	1	156638555	156647189	rs10737171	1	156651803	C	A	0.25894	0.54537	0.87501	0	0.000449378	0.561794
218678_at	NES	1	156638555	156647189	rs6699401	1	156653895	A	G	0.37633	0.62978	0.89501	0	0.000453268	0.478777
218678_at	NES	1	156638555	156647189	rs7551545	1	156657291	A	T	0.29882	0.47413	0.84167	0	0.000501457	0.58593
218678_at	NES	1	156638555	156647189	rs4661056	1	156655215	T	C	0.2852	0.45925	0.84347	0	0.000552339	0.591591
218678_at	NES	1	156638555	156647189	rs951781	1	156641537	C	T	0.25891	0.57283	0.88175	0	0.000602409	0.538331
218678_at	NES	1	156638555	156647189	rs4456084	1	156643918	C	T	0.26389	0.58472	0.88528	0	0.000628705	0.527971
218678_at	NES	1	156638555	156647189	rs4661210	1	156634639	A	G	0.29918	0.43021	0.83361	0	0.000791879	0.582662
218678_at	NES	1	156638555	156647189	rs10908514	1	156650178	C	A	0.28793	0.61365	0.89268	0	0.000838144	0.486973
218678_at	NES	1	156638555	156647189	rs7517035	1	156657585	G	A	0.30003	0.46285	0.83772	0	0.000872988	0.562313
218678_at	NES	1	156638555	156647189	rs12030360	1	156645583	G	A	0.35411	0.69567	0.91434	0	0.000969381	0.432851
218678_at	NES	1	156638555	156647189	rs12755874	1	156637499	G	A	0.35496	0.68136	0.90983	0	0.00111056	0.430336
218678_at	NES	1	156638555	156647189	rs3748570	1	156640156	A	G	0.29861	0.65536	0.90298	0	0.00118867	0.456055
218678_at	NES	1	156638555	156647189	rs6427326	1	156638495	G	A	0.28768	0.55288	0.87243	0	0.00135261	0.497778
218678_at	NES	1	156638555	156647189	rs6658223	1	156645653	C	G	0.2762	0.60652	0.88839	0	0.00149306	0.474289
218678_at	NES	1	156638555	156647189	rs4529701	1	156650160	A	G	0.36182	0.78326	0.94097	0	0.00178041	0.387016
218678_at	NES	1	156638555	156647189	rs12753930	1	156649556	G	A	0.36189	0.78541	0.94153	0	0.00179123	0.38621
218678_at	NES	1	156638555	156647189	rs4559494	1	156650023	G	T	0.36173	0.7835	0.94105	0	0.00179257	0.386716
218678_at	NES	1	156638555	156647189	rs191160508	1	156453425	T	C	0.01518	0.71064	0.99461	0	0.00237623	1.89175
218678_at	NES	1	156638555	156647189	rs2886443	1	156640678	A	G	0.36364	0.76613	0.93388	0	0.00268476	0.373033
218678_at	NES	1	156638555	156647189	rs11264514	1	156649190	C	T	0.37552	0.76333	0.93491	0	0.00293525	0.368132
218678_at	NES	1	156638555	156647189	rs11582300	1	156639753	A	G	0.36813	0.72191	0.92102	0	0.00528873	0.359934
218678_at	NES	1	156638555	156647189	rs7532302	1	156659768	T	C	0.33659	0.43519	0.84227	0	0.00553027	-0.491593
218678_at	NES	1	156638555	156647189	rs4072992	1	156661613	G	A	0.30733	0.471	0.86248	0	0.00642743	-0.465168
218678_at	NES	1	156638555	156647189	rs4384231	1	156660311	C	T	0.31866	0.45111	0.85282	0	0.00643416	-0.475233
218678_at	NES	1	156638555	156647189	rs72712119	1	156631587	G	A	0.2659	0.84819	0.96583	0	0.00658446	-0.361149
218678_at	NES	1	156638555	156647189	NULL	1	156632189	R	D	0.2666	0.8467	0.96554	0	0.00664985	-0.360806
218678_at	NES	1	156638555	156647189	rs4628502	1	156656123	C	T	0.33533	0.51417	0.86794	0	0.00665377	-0.440784
218678_at	NES	1	156638555	156647189	rs4396115	1	156662199	C	T	0.3197	0.42871	0.84536	0	0.0066583	-0.48367
218678_at	NES	1	156638555	156647189	rs11264524	1	156657149	G	A	0.3356	0.50568	0.86533	0	0.00670477	-0.444002
218678_at	NES	1	156638555	156647189	rs3952609	1	156631940	C	T	0.26782	0.84124	0.96426	0	0.00678329	-0.36017
218678_at	NES	1	156638555	156647189	rs56104135	1	156632599	T	C	0.26654	0.85911	0.96838	0	0.00682242	-0.357691
218678_at	NES	1	156638555	156647189	NULL	1	156659522	C	T	0.00285	0.47678	0.99804	0	0.00688352	4.01562
218678_at	NES	1	156638555	156647189	rs79181022	1	156633738	G	A	0.26659	0.86426	0.96956	0	0.00692989	-0.356064
218678_at	NES	1	156638555	156647189	NULL	1	156224518	G	A	0.00535	0.70249	0.99757	0	0.00694436	2.42179
218678_at	NES	1	156638555	156647189	rs35002342	1	156633523	T	G	0.26674	0.86179	0.969	0	0.00696063	-0.356293
218678_at	NES	1	156638555	156647189	rs11264525	1	156658926	C	T	0.32664	0.44888	0.84972	0	0.0069758	-0.471642
218678_at	NES	1	156638555	156647189	NULL	1	156160458	C	T	0.01567	0.57318	0.99241	0	0.00703986	1.54744
218678_at	NES	1	156638555	156647189	rs4462128	1	156662139	G	C	0.30611	0.45743	0.8591	0	0.0074285	-0.467199
218678_at	NES	1	156638555	156647189	rs11264526	1	156661011	T	G	0.30579	0.47069	0.86328	0	0.00788496	-0.458202
218678_at	NES	1	156638555	156647189	rs188429711	1	156439301	C	T	0.02736	0.32751	0.97797	0	0.00828855	-1.63877
218678_at	NES	1	156638555	156647189	rs12565861	1	156651816	C	T	0.29026	0.74389	0.94107	0	0.00860494	-0.368271
218678_at	NES	1	156638555	156647189	rs183887320	1	156439293	G	A	0.03299	0.43478	0.97737	0	0.00894087	-1.43872
218678_at	NES	1	156638555	156647189	NULL	1	156375566	C	T	0.00341	0.71372	0.99892	0	0.0090787	2.90446
218678_at	NES	1	156638555	156647189	rs78900266	1	156647585	T	G	0.29852	0.81563	0.95591	0	0.00916477	-0.346319
218678_at	NES	1	156638555	156647189	rs77523898	1	156649442	T	C	0.28616	0.80865	0.95631	0	0.0107714	-0.342542
218678_at	NES	1	156638555	156647189	rs3828043	1	156640503	C	T	0.27124	0.99168	0.99757	0	0.0129245	-0.306477
218678_at	NES	1	156638555	156647189	rs3748571	1	156640308	C	T	0.27124	0.99274	0.99779	0	0.0130125	-0.305988
218678_at	NES	1	156638555	156647189	rs77658164	1	156645948	C	T	0.28668	0.86316	0.96842	0	0.0130975	-0.321824
218678_at	NES	1	156638555	156647189	rs56410778	1	156316741	T	C	0.0187	0.78552	0.99547	0	0.0131179	1.14652
218678_at	NES	1	156638555	156647189	rs112099817	1	156644729	C	T	0.28651	0.89075	0.97473	0	0.0133787	-0.315623
218678_at	NES	1	156638555	156647189	rs2075529	1	156644666	C	G	0.2865	0.89102	0.9748	0	0.0134173	-0.315468
218678_at	NES	1	156638555	156647189	rs187155707	1	156290137	T	C	0.00895	0.37568	0.99213	0	0.0134694	2.35105
218678_at	NES	1	156638555	156647189	rs11549292	1	156639636	G	A	0.27206	0.9931	0.99794	0	0.014072	-0.302449
218678_at	NES	1	156638555	156647189	rs1046650	1	156639000	A	G	0.27208	1.00118	0.99956	1	0.0142749	-0.300699
218678_at	NES	1	156638555	156647189	NULL	1	157115321	G	A	0.00713	0.44041	0.99523	0	0.0154264	-2.57194
218678_at	NES	1	156638555	156647189	rs77855500	1	156645607	G	A	0.2607	0.76013	0.94355	0	0.016144	-0.340153
218678_at	NES	1	156638555	156647189	NULL	1	156189543	R	I	0.03079	0.56418	0.98283	0	0.0168872	-0.977099
218678_at	NES	1	156638555	156647189	rs2236601	1	156629437	C	T	0.09544	0.99727	0.99947	1	0.0226238	-0.417683
218678_at	NES	1	156638555	156647189	rs2298135	1	156627996	T	C	0.0971	0.95434	0.99555	0	0.0234226	-0.420926
218678_at	NES	1	156638555	156647189	rs2298133	1	156628252	G	A	0.09575	0.97041	0.997	0	0.0238402	-0.418902
218678_at	NES	1	156638555	156647189	rs115676496	1	156171234	C	T	0.01078	0.43523	0.99193	0	0.0240932	-1.74771
218678_at	NES	1	156638555	156647189	rs12740542	1	157090321	C	A	0.01247	0.4399	0.9902	0	0.0246576	1.70162
218678_at	NES	1	156638555	156647189	NULL	1	156163957	A	G	0.0027	0.42616	0.99778	0	0.0273115	-3.67823
218678_at	NES	1	156638555	156647189	NULL	1	156206422	C	T	0.00234	0.57177	0.99852	0	0.0291979	-3.35529
218678_at	NES	1	156638555	156647189	rs77900369	1	156809411	T	C	0.02481	0.75327	0.99195	0	0.0308998	-0.925322
218678_at	NES	1	156638555	156647189	rs72698662	1	156809190	C	T	0.02664	0.8001	0.99347	0	0.0315927	-0.867193
218678_at	NES	1	156638555	156647189	rs72698661	1	156809059	G	A	0.02664	0.80059	0.99349	0	0.0316362	-0.866857
218678_at	NES	1	156638555	156647189	rs112041962	1	156348944	C	T	0.02485	0.56968	0.98794	0	0.0322947	1.02239
218678_at	NES	1	156638555	156647189	NULL	1	156868891	G	C	0.00599	0.50112	0.99654	0	0.0370361	-2.11947
218678_at	NES	1	156638555	156647189	rs115773026	1	157134235	G	A	0.01141	0.88912	0.99838	0	0.0379632	1.58783
218678_at	NES	1	156638555	156647189	rs72698649	1	156800802	A	G	0.0348	0.98052	0.9992	0	0.0393758	-0.678971
218678_at	NES	1	156638555	156647189	NULL	1	157058083	G	A	0.00759	0.77911	0.99803	0	0.0398771	1.99752
218678_at	NES	1	156638555	156647189	rs72698648	1	156799868	T	C	0.03489	0.97785	0.9991	0	0.0402114	-0.676334
218678_at	NES	1	156638555	156647189	NULL	1	156861471	A	T	0.00787	0.74895	0.99742	0	0.0414467	-1.92314
218678_at	NES	1	156638555	156647189	rs114550561	1	156803074	C	T	0.03405	1.00203	0.99995	0	0.0416557	-0.670884
218678_at	NES	1	156638555	156647189	rs11812062	1	156805697	C	A	0.03402	1.00321	0.99999	1	0.0417119	-0.670623
218678_at	NES	1	156638555	156647189	NULL	1	156517186	R	I	0.04845	0.37481	0.96412	0	0.0417377	-0.953446
218678_at	NES	1	156638555	156647189	rs72698636	1	156792842	G	T	0.03442	0.99001	0.99955	0	0.0420293	-0.67012
218678_at	NES	1	156638555	156647189	NULL	1	156864301	T	C	0.0079	0.75759	0.99752	0	0.0424982	-1.89894
218678_at	NES	1	156638555	156647189	rs79877064	1	156798940	T	C	0.03432	0.99396	0.99968	0	0.0431509	-0.666513
218678_at	NES	1	156638555	156647189	rs17387537	1	156352255	G	A	0.00854	0.30463	0.99266	0	0.0434993	-2.20109
218678_at	NES	1	156638555	156647189	NULL	1	156794081	R	D	0.03454	0.98716	0.99945	0	0.0435795	-0.665355
218678_at	NES	1	156638555	156647189	rs72698637	1	156793579	T	C	0.03457	0.98613	0.99941	0	0.0437131	-0.66498
218678_at	NES	1	156638555	156647189	rs80221402	1	156793486	G	C	0.03458	0.98574	0.99939	0	0.0437856	-0.664771
218678_at	NES	1	156638555	156647189	NULL	1	156794007	R	D	0.0344	0.99118	0.99958	0	0.0439037	-0.664382
218678_at	NES	1	156638555	156647189	rs113481097	1	156582216	T	G	0.00632	0.69081	0.99675	0	0.0439189	1.68341
218678_at	NES	1	156638555	156647189	NULL	1	156373583	G	A	0.04047	0.91362	0.99513	0	0.0439813	-0.726655
218678_at	NES	1	156638555	156647189	NULL	1	156595367	G	C	0.01038	0.3287	0.99207	0	0.0443419	-2.06343
218678_at	NES	1	156638555	156647189	NULL	1	156864441	C	T	0.00801	0.74781	0.99742	0	0.0444819	-1.88204
218678_at	NES	1	156638555	156647189	NULL	1	156536189	C	T	0.00685	0.55028	0.99623	0	0.0445318	-1.95684
218678_at	NES	1	156638555	156647189	rs111439860	1	156567712	C	T	0.00631	0.69654	0.9968	0	0.0447891	1.6697
218678_at	NES	1	156638555	156647189	rs77447934	1	157123079	A	G	0.01172	0.88271	0.99846	0	0.0465689	1.4948
218678_at	NES	1	156638555	156647189	rs12039018	1	156854777	C	G	0.01059	0.5217	0.99445	0	0.0469588	1.6836
218678_at	NES	1	156638555	156647189	rs115812349	1	156855079	C	T	0.01059	0.52167	0.99444	0	0.0469588	1.6836
218678_at	NES	1	156638555	156647189	NULL	1	156564201	C	T	0.00404	0.56153	0.9973	0	0.0473158	-3.00944
218678_at	NES	1	156638555	156647189	NULL	1	156560146	A	T	0.00692	0.51443	0.99585	0	0.0484505	-1.97196
218678_at	NES	1	156638555	156647189	NULL	1	156712317	R	I	0.04813	0.87342	0.9931	0	0.0500795	-0.594607
218678_at	NES	1	156638555	156647189	NULL	1	156596903	C	T	0.0078	0.43211	0.99456	0	0.0509336	-1.97458
218678_at	NES	1	156638555	156647189	rs116093625	1	156458375	T	C	0.02647	0.46196	0.98114	0	0.0524246	1.0454
218678_at	NES	1	156638555	156647189	NULL	1	156555310	T	G	0.00402	0.46272	0.99744	0	0.0524343	-3.29016
218678_at	NES	1	156638555	156647189	rs72700787	1	157078083	G	T	0.01661	0.52061	0.98973	0	0.0533409	1.17757
218678_at	NES	1	156638555	156647189	rs1065147	1	156186275	A	C	0.03592	0.44975	0.97796	0	0.0534467	-0.870252
218678_at	NES	1	156638555	156647189	rs114210236	1	156532657	A	C	0.00681	0.9895	0.99991	0	0.0536517	-1.29359
218678_at	NES	1	156638555	156647189	NULL	1	156853964	R	D	0.00955	0.57812	0.99548	0	0.0540973	1.63038
218678_at	NES	1	156638555	156647189	rs145194561	1	156581833	G	A	0.00966	0.47505	0.9945	0	0.0542121	-1.56538
218678_at	NES	1	156638555	156647189	rs189049319	1	156153750	C	A	0.00342	0.34971	0.99699	0	0.054245	3.03677
218678_at	NES	1	156638555	156647189	NULL	1	157138969	G	C	0.03061	1.00341	1	1	0.0546191	-0.723153
218678_at	NES	1	156638555	156647189	rs115123600	1	156867816	A	C	0.02009	0.57271	0.98978	0	0.055276	1.19501
218678_at	NES	1	156638555	156647189	NULL	1	156552661	T	C	0.00383	0.46669	0.99761	0	0.0558881	-3.30209
218678_at	NES	1	156638555	156647189	rs76800623	1	156696188	C	T	0.04155	0.90214	0.99548	0	0.0566615	-0.59962
218678_at	NES	1	156638555	156647189	rs115759551	1	156963356	A	G	0.00703	0.35746	0.99297	0	0.0566869	2.15958
218678_at	NES	1	156638555	156647189	NULL	1	157058184	G	T	0.00723	0.60956	0.9965	0	0.0568124	1.79539
218678_at	NES	1	156638555	156647189	NULL	1	156165318	C	T	0.01062	0.47658	0.99277	0	0.0568442	-1.82811
218678_at	NES	1	156638555	156647189	rs114551306	1	156778432	A	T	0.04829	0.30614	0.95845	0	0.056878	0.926532
218678_at	NES	1	156638555	156647189	rs12127403	1	156273346	A	C	0.27249	0.88752	0.97294	0	0.0569599	0.255674
218678_at	NES	1	156638555	156647189	NULL	1	156972894	A	G	0.00677	0.97052	0.99978	0	0.0571919	-1.67616
218678_at	NES	1	156638555	156647189	NULL	1	156572937	C	T	0.00578	0.62848	0.99727	0	0.0573462	-2.24571
218678_at	NES	1	156638555	156647189	NULL	1	156174790	A	G	0.01074	0.47461	0.99265	0	0.0578455	-1.81199
218678_at	NES	1	156638555	156647189	NULL	1	156177789	A	C	0.01078	0.4744	0.99261	0	0.0581829	-1.80526
218678_at	NES	1	156638555	156647189	rs12354190	1	156728195	A	C	0.04368	0.96085	0.99783	0	0.0583893	-0.574751
218678_at	NES	1	156638555	156647189	NULL	1	156585699	C	G	0.00746	0.47933	0.99528	0	0.0585045	-1.88298
218678_at	NES	1	156638555	156647189	NULL	1	157133689	G	T	0.03007	0.98381	0.99932	0	0.0585414	-0.724737
218678_at	NES	1	156638555	156647189	NULL	1	156166162	C	T	0.00999	0.49379	0.9934	0	0.058621	-1.84378
218678_at	NES	1	156638555	156647189	rs183822600	1	157028541	G	A	0.00449	0.32794	0.99651	0	0.0589925	-2.8068
218678_at	NES	1	156638555	156647189	NULL	1	157105100	C	A	0.00693	0.98252	0.99986	0	0.0592983	-1.63154
218678_at	NES	1	156638555	156647189	NULL	1	156159813	G	A	0.01035	0.47156	0.99304	0	0.0593719	-1.85428
218678_at	NES	1	156638555	156647189	NULL	1	156586898	G	C	0.00791	0.44998	0.99479	0	0.0601147	-1.8827
218678_at	NES	1	156638555	156647189	NULL	1	157069836	R	I	0.00703	0.97131	0.99978	0	0.060218	-1.62592
218678_at	NES	1	156638555	156647189	NULL	1	157068672	C	T	0.00704	0.96917	0.99976	0	0.0603304	-1.6253
218678_at	NES	1	156638555	156647189	NULL	1	157102325	G	C	0.00689	0.98947	0.9999	0	0.0603509	-1.62374
218678_at	NES	1	156638555	156647189	rs150411804	1	156768568	G	A	0.03988	0.95499	0.99777	0	0.0604076	-0.595026
218678_at	NES	1	156638555	156647189	NULL	1	157109144	C	T	0.0069	0.98715	0.99989	0	0.0605063	-1.62455
218678_at	NES	1	156638555	156647189	NULL	1	157105454	G	A	0.00689	0.98887	0.9999	0	0.0605138	-1.62352
218678_at	NES	1	156638555	156647189	NULL	1	157110335	A	G	0.0069	0.98677	0.99988	0	0.0606262	-1.62384
218678_at	NES	1	156638555	156647189	NULL	1	156573791	G	A	0.00599	0.65064	0.9974	0	0.0607877	-2.13499
218678_at	NES	1	156638555	156647189	NULL	1	156773084	C	T	0.00674	0.55226	0.99603	0	0.0614598	2.2431
218678_at	NES	1	156638555	156647189	rs151240002	1	156844979	A	C	0.00907	0.52273	0.99501	0	0.0615482	1.66338
218678_at	NES	1	156638555	156647189	NULL	1	156196923	G	A	0.01065	0.47796	0.99273	0	0.0622089	-1.75643
218678_at	NES	1	156638555	156647189	rs822589	1	157022884	T	C	0.25317	0.82401	0.95862	0	0.0622769	0.270673
218678_at	NES	1	156638555	156647189	rs78331923	1	157089078	C	A	0.01072	0.859	0.99829	0	0.0624165	1.47444
218678_at	NES	1	156638555	156647189	rs13374043	1	156699302	A	G	0.04274	0.9339	0.99681	0	0.0624353	-0.56957
218678_at	NES	1	156638555	156647189	NULL	1	156190735	G	A	0.01048	0.48836	0.99291	0	0.0624787	-1.76866
218678_at	NES	1	156638555	156647189	rs114015091	1	156701061	G	A	0.04273	0.93753	0.99698	0	0.0625194	-0.568609
218678_at	NES	1	156638555	156647189	rs183557622	1	156193762	T	C	0.01469	0.82134	0.99715	0	0.062673	-0.940504
218678_at	NES	1	156638555	156647189	rs74116864	1	156485575	C	T	0.0505	0.95819	0.9971	0	0.0626817	0.517039
218678_at	NES	1	156638555	156647189	NULL	1	156644780	R	I	0.01151	0.43475	0.99245	0	0.062952	-1.43226
218678_at	NES	1	156638555	156647189	NULL	1	156186960	C	T	0.01044	0.48584	0.99295	0	0.063557	-1.77397
218678_at	NES	1	156638555	156647189	NULL	1	156763333	R	D	0.04029	0.96329	0.99824	0	0.0636966	-0.583171
218678_at	NES	1	156638555	156647189	NULL	1	156984668	R	I	0.00587	0.61802	0.9968	0	0.0647106	3.3324
218678_at	NES	1	156638555	156647189	rs55794897	1	156250075	C	T	0.01786	0.4158	0.98768	0	0.0648726	1.54343
218678_at	NES	1	156638555	156647189	rs61736984	1	157067699	T	C	0.01027	0.42902	0.99116	0	0.065794	1.46241
218678_at	NES	1	156638555	156647189	rs147831924	1	156606235	T	C	0.11818	0.33944	0.9052	0	0.0658726	0.516631
218678_at	NES	1	156638555	156647189	rs56079238	1	156417966	T	C	0.04035	0.72991	0.98656	0	0.0660028	0.621051
218678_at	NES	1	156638555	156647189	rs191222900	1	157115447	T	C	0.01171	0.88327	0.99846	0	0.0662364	1.37106
218678_at	NES	1	156638555	156647189	NULL	1	157067901	R	I	0.00923	0.441	0.99223	0	0.0662731	1.4879
218678_at	NES	1	156638555	156647189	rs10082156	1	156754834	A	G	0.04058	0.96779	0.99847	0	0.0663508	-0.574757
218678_at	NES	1	156638555	156647189	rs112339214	1	157067918	T	G	0.00924	0.44144	0.99223	0	0.0663744	1.48649
218678_at	NES	1	156638555	156647189	rs186525363	1	156452092	C	T	0.00457	0.41476	0.99609	0	0.0668546	2.87855
218678_at	NES	1	156638555	156647189	rs149541919	1	156623822	G	A	0.0107	0.50377	0.99373	0	0.0671654	-1.38482
218678_at	NES	1	156638555	156647189	NULL	1	157113646	C	T	0.01088	0.93897	0.99925	0	0.0678225	1.37582
218678_at	NES	1	156638555	156647189	NULL	1	156735260	R	D	0.05123	0.81372	0.98975	0	0.0690324	-0.564467
218678_at	NES	1	156638555	156647189	rs75968909	1	156911288	G	A	0.0123	0.36714	0.99067	0	0.0695231	1.80916
218678_at	NES	1	156638555	156647189	rs12747719	1	156497138	C	T	0.27167	0.73673	0.92645	0	0.069831	-0.263084
218678_at	NES	1	156638555	156647189	rs116098123	1	156179927	G	A	0.00762	0.67584	0.99729	0	0.0702526	1.96032
218678_at	NES	1	156638555	156647189	rs143231546	1	156729484	G	A	0.04133	0.97665	0.99886	0	0.0705338	-0.560623
218678_at	NES	1	156638555	156647189	rs12239621	1	156731292	T	C	0.04133	0.9769	0.99887	0	0.0705338	-0.560623
218678_at	NES	1	156638555	156647189	NULL	1	156553647	C	T	0.00286	0.5871	0.99848	0	0.0711362	-3.2122
218678_at	NES	1	156638555	156647189	rs57644554	1	156739118	C	T	0.04125	0.98077	0.99903	0	0.0711812	-0.558776
218678_at	NES	1	156638555	156647189	NULL	1	156361091	R	D	0.07405	0.91965	0.99331	0	0.0715345	0.442054
218678_at	NES	1	156638555	156647189	rs16838118	1	157098487	T	C	0.01155	0.8949	0.99862	0	0.0724326	1.34039
218678_at	NES	1	156638555	156647189	rs62640944	1	157094714	G	A	0.01154	0.89562	0.99863	0	0.0726611	1.3392
218678_at	NES	1	156638555	156647189	NULL	1	156570735	C	T	0.00813	0.45872	0.99467	0	0.0728297	-1.7392
218678_at	NES	1	156638555	156647189	NULL	1	156520539	T	C	0.00878	0.84461	0.99802	0	0.0739477	-1.55033
218678_at	NES	1	156638555	156647189	rs148961447	1	156733200	G	T	0.04314	0.93495	0.99708	0	0.0740086	-0.555363
218678_at	NES	1	156638555	156647189	NULL	1	156203384	C	T	0.01068	0.47654	0.99273	0	0.0740337	-1.67196
218678_at	NES	1	156638555	156647189	rs76748304	1	157081110	A	G	0.00948	0.31964	0.99063	0	0.0742009	1.81669
218678_at	NES	1	156638555	156647189	rs151257075	1	156549463	C	A	0.00885	0.72299	0.99745	0	0.07491	-1.22821
218678_at	NES	1	156638555	156647189	NULL	1	156427892	G	A	0.00397	0.61504	0.99823	0	0.0757385	-2.62077
218678_at	NES	1	156638555	156647189	NULL	1	156421783	A	G	0.01546	0.74093	0.99484	0	0.0760631	-1.27891
218678_at	NES	1	156638555	156647189	NULL	1	156421012	R	D	0.01547	0.74005	0.99482	0	0.0760712	-1.27879
218678_at	NES	1	156638555	156647189	rs4661055	1	156596666	A	G	0.04003	0.78888	0.99032	0	0.076357	0.644788
218678_at	NES	1	156638555	156647189	NULL	1	156444492	C	A	0.00372	0.64334	0.99849	0	0.0766694	-2.63354
218678_at	NES	1	156638555	156647189	rs150322506	1	157069065	C	T	0.00409	0.31978	0.99652	0	0.077135	-2.68741
218678_at	NES	1	156638555	156647189	NULL	1	156424350	G	C	0.0156	0.73109	0.99463	0	0.0773444	-1.26523
218678_at	NES	1	156638555	156647189	NULL	1	156157492	R	I	0.1853	0.94067	0.98882	0	0.0773818	0.279202
218678_at	NES	1	156638555	156647189	rs6674000	1	156739383	T	A	0.04994	0.8733	0.99293	0	0.077803	-0.54582
218678_at	NES	1	156638555	156647189	NULL	1	156513723	T	C	0.00853	0.85304	0.99827	0	0.0778055	-1.54162
218678_at	NES	1	156638555	156647189	NULL	1	156521936	G	C	0.0085	0.80196	0.99767	0	0.0778867	-1.59461
218678_at	NES	1	156638555	156647189	NULL	1	157143824	A	T	0.02815	0.96137	0.99858	0	0.078889	-0.699689
218678_at	NES	1	156638555	156647189	rs112340177	1	156904895	C	T	0.00916	0.32693	0.99141	0	0.0793442	-2.16045
218678_at	NES	1	156638555	156647189	rs146518951	1	156543499	G	T	0.05742	0.65378	0.97418	0	0.0795621	0.548853
218678_at	NES	1	156638555	156647189	NULL	1	156474614	T	C	0.00355	0.66439	0.99866	0	0.0801019	-2.61964
218678_at	NES	1	156638555	156647189	rs75500098	1	157069561	C	G	0.00981	0.46968	0.99187	0	0.0804163	1.37271
218678_at	NES	1	156638555	156647189	NULL	1	156574973	G	A	0.00994	0.37214	0.99284	0	0.0805318	-1.72395
218678_at	NES	1	156638555	156647189	NULL	1	156476362	T	C	0.00393	0.6351	0.99839	0	0.0810144	-2.52169
218678_at	NES	1	156638555	156647189	rs79218294	1	157069588	G	A	0.00982	0.47117	0.99187	0	0.081061	1.36801
218678_at	NES	1	156638555	156647189	rs1925951	1	156462848	C	T	0.0443	1.00155	0.99992	0	0.081316	0.503931
218678_at	NES	1	156638555	156647189	rs112437780	1	156251769	C	T	0.0105	0.54918	0.99483	0	0.0813261	1.75363
218678_at	NES	1	156638555	156647189	rs1171553	1	156473935	C	A	0.04426	1.00229	0.99995	0	0.08145	0.50367
218678_at	NES	1	156638555	156647189	rs112315179	1	157069597	G	A	0.00984	0.47187	0.99186	0	0.0815015	1.36411
218678_at	NES	1	156638555	156647189	rs1171549	1	156472082	G	T	0.04422	1.00341	1	1	0.0816443	0.503318
218678_at	NES	1	156638555	156647189	rs1171550	1	156472165	C	T	0.04422	1.00341	1	1	0.0816443	0.503318
218678_at	NES	1	156638555	156647189	rs1171552	1	156472544	T	C	0.04422	1.00326	0.99999	0	0.0816657	0.503289
218678_at	NES	1	156638555	156647189	rs12022068	1	157090136	G	A	0.24755	0.94614	0.98769	0	0.0820026	-0.241334
218678_at	NES	1	156638555	156647189	NULL	1	156352409	G	C	0.00597	0.82852	0.99881	0	0.0820592	-1.82058
218678_at	NES	1	156638555	156647189	NULL	1	156506061	A	C	0.00244	0.64529	0.99878	0	0.0821214	-3.18456
218678_at	NES	1	156638555	156647189	rs113365142	1	156262709	T	C	0.01053	0.54793	0.99479	0	0.0825031	1.74599
218678_at	NES	1	156638555	156647189	rs113880134	1	157069920	G	A	0.00988	0.47578	0.99186	0	0.0827648	1.35433
218678_at	NES	1	156638555	156647189	NULL	1	156289681	A	G	0.0032	0.35237	0.99728	0	0.0829992	2.91063
218678_at	NES	1	156638555	156647189	rs112256236	1	157069976	G	A	0.00989	0.47735	0.99186	0	0.083293	1.34989
218678_at	NES	1	156638555	156647189	rs4661087	1	157087656	G	A	0.25997	0.80941	0.94961	0	0.0838157	-0.252015
218678_at	NES	1	156638555	156647189	NULL	1	156474901	D	R	0.0451	0.98328	0.99912	0	0.0839193	0.497126
218678_at	NES	1	156638555	156647189	NULL	1	156336899	G	A	0.00673	0.85502	0.99896	0	0.0841054	-1.67993
218678_at	NES	1	156638555	156647189	rs4233511	1	156613517	A	C	0.07419	0.30125	0.94032	0	0.0848	-0.709535
218678_at	NES	1	156638555	156647189	rs35947264	1	157079790	A	G	0.04011	0.58626	0.97906	0	0.0851026	0.657136
218678_at	NES	1	156638555	156647189	rs947660	1	156460308	A	T	0.04545	0.97495	0.99876	0	0.0851145	0.498614
218678_at	NES	1	156638555	156647189	rs193276491	1	157068043	C	T	0.00645	0.51677	0.99502	0	0.0851629	1.63854
218678_at	NES	1	156638555	156647189	rs1467661	1	157108974	C	G	0.25142	0.97096	0.99274	0	0.0857872	-0.235338
218678_at	NES	1	156638555	156647189	rs181059324	1	157142127	T	C	0.00527	0.71097	0.99813	0	0.0857944	2.07693
218678_at	NES	1	156638555	156647189	rs186689441	1	157068131	G	A	0.00647	0.51831	0.99502	0	0.0859018	1.62846
218678_at	NES	1	156638555	156647189	NULL	1	156501251	T	G	0.00251	0.69903	0.99897	0	0.0859954	-2.98284
218678_at	NES	1	156638555	156647189	rs78452261	1	156689278	G	A	0.02287	0.67482	0.99013	0	0.0861959	-0.817635
218678_at	NES	1	156638555	156647189	rs74666439	1	156597385	C	G	0.04481	0.77854	0.98883	0	0.0864258	0.567625
218678_at	NES	1	156638555	156647189	rs7521824	1	157102939	T	C	0.25078	0.97151	0.99301	0	0.0866483	-0.234641
218678_at	NES	1	156638555	156647189	NULL	1	156514571	R	D	0.00221	0.64569	0.99879	0	0.0870217	-3.29453
218678_at	NES	1	156638555	156647189	NULL	1	156516381	C	T	0.00215	0.62773	0.99873	0	0.0870248	-3.3834
218678_at	NES	1	156638555	156647189	NULL	1	156520100	C	A	0.0021	0.61177	0.99868	0	0.087028	-3.47154
218678_at	NES	1	156638555	156647189	rs77101279	1	156596409	C	T	0.04452	0.78941	0.98939	0	0.0871764	0.563717
218678_at	NES	1	156638555	156647189	NULL	1	156523653	G	A	0.00211	0.61224	0.99868	0	0.0874017	-3.45665
218678_at	NES	1	156638555	156647189	NULL	1	156522314	T	C	0.00211	0.60824	0.99866	0	0.0875825	-3.46583
218678_at	NES	1	156638555	156647189	NULL	1	156522308	C	T	0.00211	0.60811	0.99866	0	0.0875836	-3.47147
218678_at	NES	1	156638555	156647189	rs60804986	1	157113878	A	G	0.25009	0.97467	0.99352	0	0.0878793	-0.233933
218678_at	NES	1	156638555	156647189	rs114955967	1	156754117	G	C	0.03945	0.5939	0.97773	0	0.0880066	0.647071
218678_at	NES	1	156638555	156647189	NULL	1	156386846	C	G	0.02461	0.8277	0.99374	0	0.0880669	-0.787441
218678_at	NES	1	156638555	156647189	NULL	1	156525303	C	A	0.00213	0.6105	0.99867	0	0.0882683	-3.4363
218678_at	NES	1	156638555	156647189	NULL	1	156530855	G	A	0.00218	0.6077	0.99866	0	0.0888902	-3.40259
218678_at	NES	1	156638555	156647189	rs1171559	1	156452783	T	A	0.04538	0.9777	0.99881	0	0.0892856	0.492215
218678_at	NES	1	156638555	156647189	NULL	1	156439267	C	A	0.00218	0.61272	0.99868	0	0.0896821	-3.37303
218678_at	NES	1	156638555	156647189	rs2231856	1	157095470	A	G	0.24931	0.95867	0.99037	0	0.0907689	-0.233366
218678_at	NES	1	156638555	156647189	rs192459645	1	156257937	C	T	0.01608	0.8819	0.99756	0	0.0908173	-0.789922
218678_at	NES	1	156638555	156647189	NULL	1	156464221	C	T	0.00232	0.65928	0.99883	0	0.0909102	-3.14526
218678_at	NES	1	156638555	156647189	NULL	1	157022879	R	I	0.13262	0.31586	0.89513	0	0.0917612	-0.475826
218678_at	NES	1	156638555	156647189	rs6691642	1	156723631	C	A	0.05291	0.94542	0.99601	0	0.0931876	-0.492042
218678_at	NES	1	156638555	156647189	rs149480232	1	156177169	A	C	0.04077	0.7927	0.98971	0	0.0932303	-0.510903
218678_at	NES	1	156638555	156647189	rs12401716	1	156358058	C	G	0.06777	0.87382	0.98987	0	0.0940509	0.432788
218678_at	NES	1	156638555	156647189	rs112858973	1	157069578	C	T	0.00736	0.502	0.99431	0	0.0944771	1.52179
218678_at	NES	1	156638555	156647189	rs151084875	1	157099946	T	G	0.01035	0.57531	0.99412	0	0.0944886	1.20342
218678_at	NES	1	156638555	156647189	NULL	1	156350931	G	C	0.0025	0.33659	0.9975	0	0.0946683	-4.22848
218678_at	NES	1	156638555	156647189	rs4453029	1	156448261	C	T	0.04615	0.96388	0.99802	0	0.0955366	0.483277
218678_at	NES	1	156638555	156647189	rs2006302	1	156192351	G	T	0.22419	0.9643	0.99213	0	0.0955945	0.23907
218678_at	NES	1	156638555	156647189	rs2842868	1	156196407	T	G	0.22794	1.00305	0.99994	1	0.0955998	0.234366
218678_at	NES	1	156638555	156647189	NULL	1	156540751	G	A	0.00289	0.56231	0.99838	0	0.0969089	-2.92725
218678_at	NES	1	156638555	156647189	rs142758140	1	156811255	T	C	0.00511	0.36775	0.99508	0	0.0973736	-2.14919
218678_at	NES	1	156638555	156647189	rs60844051	1	156186647	G	T	0.04457	0.75471	0.98694	0	0.0979718	-0.495362
218678_at	NES	1	156638555	156647189	NULL	1	156787218	R	D	0.04948	0.89604	0.99415	0	0.0980395	-0.491688
218678_at	NES	1	156638555	156647189	NULL	1	156519273	A	G	0.00256	0.51623	0.99825	0	0.0983719	-3.31215
218678_at	NES	1	156638555	156647189	NULL	1	156543321	C	T	0.00294	0.55932	0.99835	0	0.0990424	-2.93478
218678_at	NES	1	156638555	156647189	rs1926441	1	157127298	C	T	0.06463	1.00334	1	1	0.0991611	-0.385108

## Sheet: Haplotype analysis
rs3748570	rs11582300	rs3935541	Frequency	Haplotype Effects	Additive Haplotypic mean
G	A	T	0.591	Reference	5.189 [5.152 - 5.226]
G	G	T	0.058	-0.029 [-0.172 - 0.112]; p = 0.684	5.159 [5.021 - 5.297]
A	G	C	0.241	-0.129 [-0.242 - -0.018]; p = 0.023	5.059 [4.962 - 5.156]
A	G	T	0.103	-0.079 [-0.219 - 0.061]; p = 0.269	5.110 [4.976 - 5.244]
